# Supplementary material for: Clinical and CT Features of HIV-Negative and HIV-Positive Patients with Abdominal Tuberculous Lymphadenopathy
Source: Diagnostics (Basel). 2025 Nov 20;15(22):2931. doi: 10.3390/diagnostics15222931 (PMC12651784; doi:10.3390/diagnostics15222931)
Supplement: Supplementary file 1 [file diagnostics-15-02931-s001.zip]

Archive with 1 entries (1 files):
- diagnostics-3913424-supplementary.pdf
